# Supplementary material for: A Rapid Review of the Factors That Influence Service User Involvement in Interprofessional Education, Practice, and Research
Source: Int J Environ Res Public Health. 2022 Dec 15;19(24):16826. doi: 10.3390/ijerph192416826 (PMC9779295; doi:10.3390/ijerph192416826)
Supplement: Supplementary file 1 [file ijerph-19-16826-s001.zip]

Archive with 1 entries (1 files):
- ijerph-2056090-supplementary.pdf
